# Supplementary material for: Association Between Physical Activity Levels and Mortality and Cardiovascular Disease in Chronic Kidney Disease: A Protocol for a Systematic Review and Meta-Analysis
Source: J Clin Med. 2026 Mar 5;15(5):1983. doi: 10.3390/jcm15051983 (PMC12985847; doi:10.3390/jcm15051983)
Supplement: Supplementary file 1 [file jcm-15-01983-s001.zip]

Archive with 1 entries (1 files):
- jcm-4177697-supplementary.pdf
